# Supplementary material for: Early Technology Readiness Level (TRL) Development of the Microfluidic Inorganic Conductivity Detector for Europa and the Solenoid-Based Actuator Assembly for Impact Penetrators
Source: Sensors (Basel). 2024 Dec 2;24(23):7704. doi: 10.3390/s24237704 (PMC11644930; doi:10.3390/s24237704)
Supplement: Supplementary file 1 [file sensors-24-07704-s001.zip]

Archive with 1 entries (1 files):
- sensors-3316763-supplementary.pdf
